# Supplementary material for: The Entire Intestinal Tract Surveillance Using Capsule Endoscopy after Immune Checkpoint Inhibitor Administration: A Prospective Observational Study
Source: Diagnostics (Basel). 2021 Mar 18;11(3):543. doi: 10.3390/diagnostics11030543 (PMC8003297; doi:10.3390/diagnostics11030543)
Supplement: Supplementary file 1 [file diagnostics-11-00543-s001.zip]

Archive with 18 entries (17 files):
- Figures and Tables/
- __MACOSX/._Figures and Tables
- Figures and Tables/Figure 4.tiff
- __MACOSX/Figures and Tables/._Figure 4.tiff
- Figures and Tables/.DS_Store
- __MACOSX/Figures and Tables/._.DS_Store
- Figures and Tables/Figure 2.tiff
- __MACOSX/Figures and Tables/._Figure 2.tiff
- Figures and Tables/Supplementary Figure 2.tiff
- __MACOSX/Figures and Tables/._Supplementary Figure 2.tiff
- Figures and Tables/Table S2.docx
- __MACOSX/Figures and Tables/._Table S2.docx
- Figures and Tables/Figure 3.tiff
- __MACOSX/Figures and Tables/._Figure 3.tiff
- Figures and Tables/Supplementary Figure 1.tiff
- __MACOSX/Figures and Tables/._Supplementary Figure 1.tiff
- Figures and Tables/Table S1.docx
- __MACOSX/Figures and Tables/._Table S1.docx
